# Supplementary material for: Bioguided Identification of Polymethoxyflavones as Novel Vascular CaV1.2 Channel Blockers from Citrus Peel
Source: Molecules. 2024 Dec 2;29(23):5693. doi: 10.3390/molecules29235693 (PMC11642981; doi:10.3390/molecules29235693)
Supplement: Supplementary file 1 [file molecules-29-05693-s001.zip]

Archive with 1 entries (1 files):
- molecules-3284957-supplementary.pdf
